# Supplementary material for: Metabolomics Coupled with Pathway Analysis Provides Insights into Sarco-Osteoporosis Metabolic Alterations and Estrogen Therapeutic Effects in Mice
Source: Biomolecules. 2021 Dec 28;12(1):41. doi: 10.3390/biom12010041 (PMC8773875; doi:10.3390/biom12010041)
Supplement: Supplementary file 1 [file biomolecules-12-00041-s001.zip]

Archive with 1 entries (1 files):
- biomolecules-1483319-supplementary.pdf
